# Supplementary material for: The Modifying Effect of Individual-Level Neighborhood Perceptions on the Relationship Between Census-Level Neighborhood Social Vulnerability and Cognition in Older Latinos
Source: Int J Environ Res Public Health. 2026 May 27;23(6):714. doi: 10.3390/ijerph23060714 (PMC13300457; doi:10.3390/ijerph23060714)
Supplement: Supplementary file 1 [file ijerph-23-00714-s001.zip]

Archive with 1 entries (1 files):
- ijerph-4250822-supplementary.pdf
